# Supplementary material for: Benefits of Complementary Therapies During Pregnancy, Childbirth and Postpartum Period: A Systematic Review
Source: Healthcare (Basel). 2024 Dec 9;12(23):2481. doi: 10.3390/healthcare12232481 (PMC11640780; doi:10.3390/healthcare12232481)
Supplement: Supplementary file 1 [file healthcare-12-02481-s001.zip]

Archive with 1 entries (1 files):
- healthcare-3332587-supplementary.pdf
